# Supplementary material for: Designing a SARS-CoV-2 T-Cell-Inducing Vaccine for High-Risk Patient Groups
Source: Vaccines (Basel). 2021 Apr 24;9(5):428. doi: 10.3390/vaccines9050428 (PMC8146137; doi:10.3390/vaccines9050428)
Supplement: Supplementary file 1 [file vaccines-09-00428-s001.zip]

Archive with 1 entries (1 files):
- vaccines-1174508-supplementary.pdf
